# Supplementary material for: Mettl14 mediates the inflammatory response of macrophages in atherosclerosis through the NF-κB/IL-6 signaling pathway
Source: Cell Mol Life Sci. 2022 May 22;79(6):311. doi: 10.1007/s00018-022-04331-0 (PMC9124663; doi:10.1007/s00018-022-04331-0)
Supplement: Supplementary file 12 — Supplementary file12 (XLS 74 KB) [file 18_2022_4331_MOESM12_ESM.xls]

## Sheet: Sheet1
Table S2 Differently expressed genes in NC and siMettl14
Gene id	MeanTPM (B)	MeanTPM (A)	log2FoldChange	pValue	qValue	result	GeneName
ENSG00000213689	8.49919	74.8816	-3.13921	0.000957628	0.027472	down	TREX1
ENSG00000128016	108.817	440.405	-2.01693	2.85856e-59	3.54261e-55	down	ZFP36
ENSG00000171631	17.2448	56.1852	-1.70403	0.00599965	0.0941185	down	P2RY6
ENSG00000284461	3.1463	9.89765	-1.65343	0.0092465	0.125925	down	RABGEF1
ENSG00000136244	35.4319	104.03	-1.55388	4.37455e-17	1.35535e-13	down	IL6
ENSG00000137801	3.91944	10.8178	-1.46469	1.51724e-09	9.89641e-07	down	THBS1
ENSG00000118523	3.32574	8.82833	-1.40846	5.86402e-06	0.000705561	down	CTGF
ENSG00000235750	11.6926	30.8667	-1.40046	1.00908e-09	7.35618e-07	down	KIAA0040
ENSG00000106952	3.25317	7.91344	-1.28246	4.64573e-09	2.39894e-06	down	TNFSF8
ENSG00000166592	5.67954	12.6087	-1.15058	3.36683e-05	0.00262422	down	RRAD
ENSG00000125841	6.69374	14.8584	-1.15039	0.0260236	0.228426	down	NRSN2
ENSG00000147536	8.24635	18.1504	-1.13817	1.90964e-05	0.00172746	down	GINS4
ENSG00000168243	4.72046	10.137	-1.10263	0.0022619	0.0488358	down	GNG4
ENSG00000112394	5.40975	11.3382	-1.06756	3.06995e-14	6.34098e-11	down	SLC16A10
ENSG00000132872	2.79397	5.85262	-1.06677	0.000143477	0.00731734	down	SYT4
ENSG00000128383	58.1264	121.635	-1.06529	3.68077e-08	1.3823e-05	down	APOBEC3A
ENSG00000172936	38.5142	79.29	-1.04175	0.0182507	0.186336	down	MYD88
ENSG00000067560	277.375	570.766	-1.04106	7.71655e-22	3.18771e-18	down	RHOA
ENSG00000135074	5.94868	12.2166	-1.0382	0.000152488	0.00762011	down	ADAM19
ENSG00000131398	2.99553	6.14234	-1.03597	0.000215278	0.00959691	down	KCNC3
ENSG00000113302	127.33	260.672	-1.03366	4.08721e-06	0.000550574	down	IL12B
ENSG00000110801	5.07797	10.3226	-1.02349	0.0265867	0.23122	down	PSMD9
ENSG00000160683	23.8247	47.9159	-1.00805	0.0475695	0.310115	down	CXCR5
ENSG00000148344	20.6473	39.3983	-0.932179	5.88953e-07	0.000117724	down	PTGES
ENSG00000174837	8.82919	16.8125	-0.929184	2.59002e-09	1.60491e-06	down	ADGRE1
ENSG00000172086	4.48139	8.52562	-0.92786	0.000165817	0.00793831	down	KRCC1
ENSG00000186407	58.9066	112.058	-0.92775	1.37181e-09	9.44492e-07	down	CD300E
ENSG00000137275	4.54671	8.58713	-0.917352	9.16715e-08	2.70497e-05	down	RIPK1
ENSG00000133101	3.55281	6.7084	-0.91701	0.000613711	0.0201743	down	CCNA1
ENSG00000171051	4.78397	8.93391	-0.901085	2.86036e-07	6.6884e-05	down	FPR1
ENSG00000126353	951.953	1761.62	-0.887941	2.21929e-08	9.00197e-06	down	CCR7
ENSG00000280165	4.10791	7.58212	-0.884198	2.06505e-05	0.00181505	down	PCDH20
ENSG00000070669	3.78944	6.95827	-0.876745	0.00321038	0.0617215	down	ASNS
ENSG00000163221	6.51986	11.965	-0.875902	0.000585205	0.0194249	down	S100A12
ENSG00000170542	24.8411	45.5617	-0.875091	8.55407e-15	2.12021e-11	down	SERPINB9
ENSG00000123297	12.6796	23.2369	-0.873905	5.06237e-08	1.79251e-05	down	TSFM
ENSG00000179431	3.22732	5.90562	-0.871751	4.68447e-06	0.000598502	down	FJX1
ENSG00000197629	2.77181	5.03385	-0.860831	1.01298e-06	0.000184616	down	MPEG1
ENSG00000115008	23.3966	42.4619	-0.859869	4.24962e-11	4.38879e-08	down	IL1A
ENSG00000177426	26.0942	47.3209	-0.85875	0.00190852	0.043639	down	TGIF1
ENSG00000243414	5.34627	9.63283	-0.849426	0.00208708	0.0465971	down	TICAM2
ENSG00000270276	10.5052	18.8952	-0.846918	0.000127693	0.00681763	down	HIST2H4B
ENSG00000205755	36.2585	65.2007	-0.846569	8.0632e-08	2.49818e-05	down	CRLF2
ENSG00000205364	3.84177	6.79326	-0.822333	0.0136093	0.158964	down	MT1M
ENSG00000135821	866.103	1514.53	-0.806258	0.000149976	0.00758632	down	GLUL
ENSG00000169410	6.85851	11.9136	-0.79664	5.11746e-05	0.00345335	down	PTPN9
ENSG00000173918	10.2445	17.7037	-0.789197	1.53434e-07	4.13372e-05	down	C1QTNF1
ENSG00000068305	14.4583	24.9207	-0.785448	0.00208989	0.0465971	down	MEF2A
ENSG00000242732	6.27718	10.7605	-0.777557	3.79307e-05	0.00289475	down	RTL5
ENSG00000005379	4.95059	8.48469	-0.77726	0.00162879	0.0391953	down	TSPOAP1
ENSG00000227191	5.27991	9.02952	-0.774134	0.00385932	0.0704254	down	TRGC2
ENSG00000154153	4.55661	7.78033	-0.771871	0.000913021	0.0265717	down	RETREG1
ENSG00000117115	19.1042	32.4581	-0.764686	4.39411e-07	9.389e-05	down	PADI2
ENSG00000110944	1320.46	2239.9	-0.762395	0.000393699	0.0147405	down	IL23A
ENSG00000136688	18.2511	30.9127	-0.760217	0.000165081	0.00793831	down	IL36G
ENSG00000109929	9.26237	15.6131	-0.753303	0.00788565	0.112459	down	SC5D
ENSG00000156234	66.6118	112.247	-0.752834	3.45208e-05	0.00267385	down	CXCL13
ENSG00000187037	6.55386	11.0047	-0.747708	8.05733e-05	0.00475957	down	GPR141
ENSG00000135414	4.29643	7.21329	-0.747518	0.0111148	0.140414	down	GDF11
ENSG00000188505	37.9964	63.7529	-0.746626	4.61161e-08	1.68093e-05	down	NCCRP1
ENSG00000163220	56.5517	94.775	-0.744935	9.16057e-05	0.00530499	down	S100A9
ENSG00000198848	55.2267	91.9446	-0.735399	4.29123e-05	0.00312831	down	CES1
ENSG00000270882	13.2196	21.8013	-0.721737	0.000541022	0.0186247	down	HIST2H4A
ENSG00000130749	3.15139	5.19324	-0.720646	0.00026423	0.0109154	down	ZC3H4
ENSG00000155926	12.0827	19.8903	-0.719129	0.00216665	0.0475478	down	SLA
ENSG00000124201	80.2122	131.562	-0.713853	0.0167858	0.17841	down	ZNFX1
ENSG00000168685	11.3773	18.6577	-0.713613	6.88397e-08	2.24508e-05	down	IL7R
ENSG00000119922	135.243	221.619	-0.712531	1.36646e-05	0.00132504	down	IFIT2
ENSG00000105711	20.6758	33.8625	-0.711744	6.88425e-05	0.00424461	down	SCN1B
ENSG00000114013	21.332	34.9331	-0.711577	8.48377e-06	0.000939252	down	CD86
ENSG00000186086	3.81206	6.2426	-0.711575	0.00186753	0.0429476	down	NBPF6
ENSG00000111358	13.5673	22.2048	-0.710737	0.00120555	0.0321012	down	GTF2H3
ENSG00000276289	4.52307	7.40169	-0.710552	0.00015066	0.00758998	down	KCNE1B
ENSG00000048740	12.0014	19.6256	-0.709538	0.00238508	0.0507875	down	CELF2
ENSG00000101888	8.69582	14.2095	-0.708463	0.00842422	0.118353	down	NXT2
ENSG00000070731	27.8494	45.4957	-0.708082	4.91721e-05	0.00341658	down	ST6GALNAC2
ENSG00000243232	4.18364	6.83164	-0.707473	0.00445402	0.0766648	down	PCDHAC2
ENSG00000196427	5.3534	8.72226	-0.704246	4.70384e-05	0.00335064	down	NBPF4
ENSG00000168256	42.5783	69.2878	-0.702481	0.0267405	0.232232	down	NKIRAS2
ENSG00000105889	3.42247	5.56157	-0.700455	0.00211791	0.0469539	down	STEAP1B
ENSG00000180573	9.72854	15.7964	-0.699297	0.000236908	0.0101944	down	HIST1H2AC
ENSG00000264058	3.48164	5.65094	-0.698724	0.0315221	0.252687	down	AC073508.2
ENSG00000104472	7.75445	12.5715	-0.697059	0.0142778	0.163534	down	CHRAC1
ENSG00000198938	1713.44	2776.89	-0.696579	1.86048e-06	0.000311581	down	MT-CO3
ENSG00000153714	8.17966	13.206	-0.691081	0.000816428	0.0245582	down	LURAP1L
ENSG00000131042	88.2714	142.442	-0.690354	5.25185e-09	2.60345e-06	down	LILRB2
ENSG00000187837	31.8301	51.1769	-0.685102	3.92385e-05	0.00291972	down	HIST1H1C
ENSG00000143546	13.9956	22.488	-0.684189	0.00440048	0.0759543	down	S100A8
ENSG00000100461	16.6259	26.6972	-0.683253	0.00995256	0.131644	down	RBM23
ENSG00000164010	6.30803	10.1248	-0.682624	6.69525e-06	0.000776157	down	ERMAP
ENSG00000141560	6.81331	10.8733	-0.674362	0.000169321	0.00806604	down	FN3KRP
ENSG00000131459	50.2793	80.1689	-0.673079	6.65794e-11	6.34707e-08	down	GFPT2
ENSG00000102524	29.6483	47.2587	-0.672629	0.000891745	0.0262503	down	TNFSF13B
ENSG00000143252	38.2198	60.8149	-0.670104	5.01748e-05	0.00341658	down	SDHC
ENSG00000241106	3.96258	6.29706	-0.668238	0.0227435	0.211925	down	HLA-DOB
ENSG00000164330	6.54531	10.3533	-0.661562	0.000212841	0.00955703	down	EBF1
ENSG00000102897	7.67801	12.1293	-0.659688	0.0027731	0.055983	down	LYRM1
ENSG00000204577	42.1114	66.5147	-0.659462	0.00701659	0.103595	down	LILRB3
ENSG00000137642	8.78329	13.8726	-0.659404	7.53384e-06	0.000864508	down	SORL1
ENSG00000205730	10.6507	16.7956	-0.65713	3.93442e-05	0.00291972	down	ITPRIPL2
ENSG00000141337	3.34133	5.266	-0.656286	0.00334099	0.0635045	down	ARSG
ENSG00000213886	24.3466	38.1168	-0.646708	6.70127e-06	0.000776157	down	UBD
ENSG00000284526	20.6308	32.2986	-0.646669	5.73443e-07	0.000116503	down	AC015802.6
ENSG00000135318	15.8267	24.7165	-0.643115	7.15398e-08	2.27332e-05	down	NT5E
ENSG00000204138	28.1593	43.9372	-0.641831	3.85004e-05	0.00290443	down	PHACTR4
ENSG00000181577	11.4193	17.8068	-0.640952	1.0363e-05	0.00108868	down	C6orf223
ENSG00000073150	7.16485	11.1601	-0.639341	0.000316844	0.0123383	down	PANX2
ENSG00000236383	11.898	18.4724	-0.634656	0.0201481	0.19689	down	LINC00854
ENSG00000148719	9.41134	14.6093	-0.634415	1.80074e-06	0.000305707	down	DNAJB12
ENSG00000272617	4.19582	6.51129	-0.633988	0.0118847	0.145141	down	COG8
ENSG00000106689	11.4722	17.7975	-0.633533	1.15862e-05	0.00118668	down	LHX2
ENSG00000116574	21.0666	32.6003	-0.629926	4.39009e-07	9.389e-05	down	RHOU
ENSG00000182168	4.04793	6.25411	-0.627621	0.000456644	0.0165959	down	UNC5C
ENSG00000186480	81.6015	125.779	-0.624219	2.91226e-06	0.000434839	down	INSIG1
ENSG00000243749	41.7855	64.3918	-0.623875	0.0145712	0.165671	down	TMEM35B
ENSG00000041982	8.32504	12.7524	-0.615242	6.11914e-06	0.000729162	down	TNC
ENSG00000198771	37.5438	57.4681	-0.614187	1.23629e-07	3.40474e-05	down	RCSD1
ENSG00000173599	5.33636	8.16262	-0.613177	0.0119976	0.146201	down	PC
ENSG00000101347	40.8125	62.3977	-0.612482	1.04385e-08	4.97557e-06	down	SAMHD1
ENSG00000101916	37.8682	57.8565	-0.611494	0.000127174	0.00681763	down	TLR8
ENSG00000130489	18.3193	27.9778	-0.61092	0.000227288	0.00994449	down	SCO2
ENSG00000065308	4.6895	7.12337	-0.603125	0.000156828	0.00774329	down	TRAM2
ENSG00000004809	7.52329	11.341	-0.592115	0.00108207	0.0296938	down	SLC22A16
ENSG00000144476	31.3485	47.1199	-0.58794	6.4756e-05	0.00410406	down	ACKR3
ENSG00000170345	35.7722	53.7632	-0.587779	0.00318959	0.061571	down	FOS
ENSG00000140105	597.274	897.369	-0.587308	3.48789e-06	0.000480283	down	WARS
ENSG00000228253	1181.58	1772.96	-0.585451	3.05947e-06	0.000451381	down	MT-ATP8
ENSG00000187116	17.6581	26.4932	-0.58529	0.0129362	0.153856	down	LILRA5
ENSG00000126215	7.48842	4.9922	0.584985	0.0323435	0.256123	up	XRCC3
ENSG00000009950	8.19941	5.46208	0.586069	0.00129977	0.0334886	up	MLXIPL
ENSG00000164687	339.52	225.775	0.588613	8.43036e-07	0.000160734	up	FABP5
ENSG00000118515	206.998	136.954	0.595926	0.000128178	0.00681763	up	SGK1
ENSG00000080822	35.4031	23.4134	0.596542	0.00254461	0.052823	up	CLDND1
ENSG00000250479	34.8475	23.0394	0.596955	0.000576487	0.0193782	up	CHCHD10
ENSG00000101187	32.9309	21.7688	0.597183	3.73889e-07	8.42474e-05	up	SLCO4A1
ENSG00000111364	7.33364	4.84265	0.598732	0.0466051	0.307877	up	DDX55
ENSG00000108561	25.7502	16.9939	0.599567	0.0156332	0.17283	up	C1QBP
ENSG00000100416	8.30768	5.48163	0.599841	0.00144749	0.0361669	up	TRMU
ENSG00000143793	18.0376	11.8924	0.600969	6.71136e-05	0.00419198	up	C1orf35
ENSG00000171421	26.2272	17.2664	0.603094	0.0388342	0.282603	up	MRPL36
ENSG00000137288	13.02	8.56757	0.603771	0.0113014	0.140961	up	UQCC2
ENSG00000143748	14.4405	9.49297	0.605186	0.00216977	0.0475478	up	NVL
ENSG00000113460	9.16455	6.0229	0.605605	0.0122855	0.148831	up	BRIX1
ENSG00000114631	16.4075	10.771	0.6072	0.000182615	0.00860511	up	PODXL2
ENSG00000123416	557.626	365.517	0.609357	0.013461	0.157872	up	TUBA1B
ENSG00000247077	7.21675	4.72903	0.609805	2.70686e-05	0.00225142	up	PGAM5
ENSG00000104442	7.02796	4.60111	0.611122	0.0453332	0.304012	up	ARMC1
ENSG00000228300	27.7802	18.1376	0.61507	0.000872186	0.0258588	up	C19orf24
ENSG00000251201	7.45571	4.86738	0.6152	0.0473223	0.309644	up	TMED7-TICAM2
ENSG00000105516	5.74998	3.74462	0.61874	0.0141709	0.163367	up	DBP
ENSG00000248098	62.5796	40.7308	0.619573	0.0200879	0.19659	up	BCKDHA
ENSG00000243649	55.8689	36.3484	0.620153	0.0113344	0.140961	up	CFB
ENSG00000187808	5.08732	3.30826	0.620832	0.0170229	0.179056	up	SOWAHD
ENSG00000080608	5.94286	3.86066	0.62231	0.0231455	0.214251	up	PUM3
ENSG00000198324	5.01974	3.25919	0.623101	0.0223573	0.210245	up	FAM109A
ENSG00000080546	25.7799	16.6903	0.627236	0.00846929	0.118353	up	SESN1
ENSG00000105825	248.065	160.425	0.628819	4.77806e-05	0.00335064	up	TFPI2
ENSG00000158717	19.3318	12.4793	0.631438	0.000241716	0.0102884	up	RNF166
ENSG00000178802	27.3676	17.6532	0.632542	0.000256449	0.010665	up	MPI
ENSG00000126351	14.0917	9.08715	0.632945	0.0144128	0.164625	up	THRA
ENSG00000179344	16.8765	10.8311	0.639834	0.0279283	0.237004	up	HLA-DQB1
ENSG00000239672	33.1984	21.283	0.641411	0.0316915	0.253306	up	NME1
ENSG00000061794	14.5199	9.30487	0.641973	0.00380152	0.0694871	up	MRPS35
ENSG00000151882	11.8301	7.58022	0.642149	0.0176325	0.182556	up	CCL28
ENSG00000130158	15.6321	10.008	0.643356	2.63006e-07	6.32663e-05	up	DOCK6
ENSG00000077514	17.443	11.1581	0.644562	6.72802e-05	0.00419198	up	POLD3
ENSG00000108773	8.72187	5.57601	0.645404	0.00248603	0.0522192	up	KAT2A
ENSG00000095209	17.823	11.3925	0.645653	0.00137408	0.034967	up	TMEM38B
ENSG00000170323	297.578	190.158	0.646069	2.6546e-07	6.32663e-05	up	FABP4
ENSG00000147224	21.5367	13.7605	0.64626	0.024664	0.222461	up	PRPS1
ENSG00000168476	22.7349	14.5205	0.646812	0.000476448	0.0171646	up	REEP4
ENSG00000103356	5.90182	3.76933	0.646852	0.00387518	0.0704378	up	EARS2
ENSG00000115368	7.70305	4.90779	0.650356	0.00152043	0.0373863	up	WDR75
ENSG00000126768	66.6772	42.4454	0.651587	0.000211079	0.00951235	up	TIMM17B
ENSG00000100814	12.0415	7.66107	0.652402	0.0036666	0.0676362	up	CCNB1IP1
ENSG00000130956	5.27747	3.35729	0.652548	0.000608373	0.0200613	up	HABP4
ENSG00000100138	35.2928	22.4345	0.653654	0.00216709	0.0475478	up	SNU13
ENSG00000119950	35.0641	22.2812	0.654166	0.00452538	0.0776774	up	MXI1
ENSG00000077348	9.67666	6.13566	0.657291	0.000999613	0.0282191	up	EXOSC5
ENSG00000180198	9.04282	5.72688	0.659024	0.000578547	0.0193782	up	RCC1
ENSG00000073008	36.3861	23.0104	0.661101	7.15042e-05	0.00436528	up	PVR
ENSG00000007384	5.76454	3.64087	0.662923	0.00107249	0.0296525	up	RHBDF1
ENSG00000141101	29.5933	18.6768	0.66402	3.86694e-05	0.00290443	up	NOB1
ENSG00000152382	7.6221	4.8099	0.664181	0.000717557	0.0226043	up	TADA1
ENSG00000074071	29.2341	18.4288	0.665689	4.94156e-05	0.00341658	up	MRPS34
ENSG00000163050	9.44273	5.9496	0.666412	0.000216847	0.00963222	up	COQ8A
ENSG00000130881	5.25934	3.31298	0.666753	2.74261e-05	0.00226594	up	LRP3
ENSG00000107833	5.95686	3.7421	0.670703	0.0136479	0.159114	up	NPM3
ENSG00000048162	8.58884	5.38455	0.673638	0.00205824	0.0462398	up	NOP16
ENSG00000144136	42.7881	26.7216	0.679199	0.00488888	0.081765	up	SLC20A1
ENSG00000161960	309.059	192.865	0.680291	0.00117389	0.0314891	up	EIF4A1
ENSG00000185909	36.2177	22.5846	0.681358	1.60554e-05	0.00150738	up	KLHDC8B
ENSG00000188785	7.90158	4.91236	0.685724	0.00358738	0.0667543	up	ZNF548
ENSG00000005059	7.33761	4.55478	0.687929	0.0013784	0.0350051	up	MCUB
ENSG00000197498	6.42802	3.97983	0.691667	0.0464123	0.307258	up	RPF2
ENSG00000103522	5.49067	3.39787	0.69235	0.00102935	0.0287314	up	IL21R
ENSG00000005243	5.46066	3.37316	0.694974	0.0336906	0.261937	up	COPZ2
ENSG00000241360	29.5915	18.2689	0.695794	3.36758e-06	0.000477917	up	PDXP
ENSG00000145675	20.7318	12.7959	0.696165	0.00057807	0.0193782	up	PIK3R1
ENSG00000147872	1106.82	681.876	0.698839	1.30774e-05	0.00129655	up	PLIN2
ENSG00000170779	12.984	7.99803	0.699021	0.0182785	0.186336	up	CDCA4
ENSG00000145358	27.5933	16.9953	0.699183	3.43215e-06	0.000477917	up	DDIT4L
ENSG00000182676	9.7235	5.98738	0.699551	0.0136444	0.159114	up	PPP1R27
ENSG00000108953	191.088	117.442	0.702292	0.0129336	0.153856	up	YWHAE
ENSG00000164934	6.4136	3.93811	0.703632	0.022583	0.211383	up	DCAF13
ENSG00000275718	11.1822	6.86576	0.703715	0.039597	0.28591	up	CCL15
ENSG00000104886	37.8549	23.2227	0.704941	0.0175945	0.182467	up	PLEKHJ1
ENSG00000120948	39.0043	23.874	0.708192	0.000165902	0.00793831	up	TARDBP
ENSG00000127838	117.53	71.9234	0.708497	0.0111449	0.140568	up	PNKD
ENSG00000187840	72.974	44.6176	0.70977	6.15686e-08	2.1195e-05	up	EIF4EBP1
ENSG00000104341	22.5839	13.7783	0.712897	0.00923977	0.125925	up	LAPTM4B
ENSG00000164649	11.2009	6.82965	0.713733	7.90866e-06	0.000899193	up	CDCA7L
ENSG00000076053	8.06799	4.91838	0.714027	2.45871e-05	0.00207285	up	RBM7
ENSG00000100344	7.35047	4.46163	0.720267	0.00166145	0.0395968	up	PNPLA3
ENSG00000111674	66.8476	40.5425	0.72144	0.000441488	0.0161829	up	ENO2
ENSG00000092068	11.6248	7.03114	0.72537	0.000790249	0.024122	up	SLC7A8
ENSG00000055483	21.3342	12.8942	0.726444	0.00435057	0.0756194	up	USP36
ENSG00000160256	21.2007	12.7761	0.730661	0.00621035	0.0962061	up	FAM207A
ENSG00000128059	5.15569	3.10463	0.731743	0.0162909	0.17648	up	PPAT
ENSG00000131368	6.67099	4.0055	0.735919	5.65799e-05	0.0037497	up	MRPS25
ENSG00000138757	124.035	74.457	0.736262	0.000666197	0.0213891	up	G3BP2
ENSG00000095970	296.357	176.85	0.744814	3.10606e-06	0.000452863	up	TREM2
ENSG00000102760	46.3186	27.6214	0.745803	1.13887e-05	0.00117617	up	RGCC
ENSG00000007264	6.67572	3.97367	0.748451	0.0113642	0.140961	up	MATK
ENSG00000167272	7.63741	4.53661	0.75147	0.00354294	0.0662257	up	POP5
ENSG00000143537	67.9768	40.2751	0.755152	2.22175e-08	9.00197e-06	up	ADAM15
ENSG00000111859	5.24585	3.09022	0.763469	0.00110041	0.0299722	up	NEDD9
ENSG00000142046	14.9621	8.79394	0.766729	0.00289498	0.0577737	up	TMEM91
ENSG00000148296	5.48885	3.22496	0.767221	4.22398e-07	9.34782e-05	up	SURF6
ENSG00000035664	6.48115	3.79306	0.772887	0.000195484	0.00910762	up	DAPK2
ENSG00000184508	7.18284	4.20357	0.772942	0.00628133	0.0969422	up	HDDC3
ENSG00000100823	43.983	25.7214	0.77398	0.00788092	0.112459	up	APEX1
ENSG00000139572	60.6295	35.2909	0.780724	1.72175e-05	0.00159236	up	GPR84
ENSG00000196976	15.6903	9.0552	0.793058	0.000748412	0.0233042	up	LAGE3
ENSG00000075975	27.2139	15.6104	0.801835	8.48835e-06	0.000939252	up	MKRN2
ENSG00000100575	9.64476	5.52085	0.804855	0.0142361	0.163402	up	TIMM9
ENSG00000133142	17.2762	9.8312	0.813349	0.00182085	0.0422581	up	TCEAL4
ENSG00000123179	11.3292	6.44071	0.814758	0.00645964	0.098589	up	EBPL
ENSG00000171130	5.70828	3.24221	0.816079	0.000135548	0.00705815	up	ATP6V0E2
ENSG00000113845	33.6788	19.1015	0.818159	0.015192	0.170077	up	TIMMDC1
ENSG00000168569	6.23813	3.52994	0.821469	0.000315364	0.0123383	up	TMEM223
ENSG00000149260	8.60428	4.85729	0.824904	0.000883782	0.0260779	up	CAPN5
ENSG00000171224	6.98213	3.89504	0.842029	0.00593139	0.0934024	up	C10orf35
ENSG00000174574	108.115	59.8066	0.854188	0.00162454	0.0391953	up	AKIRIN1
ENSG00000104549	174.142	96.168	0.856637	2.52583e-06	0.000399951	up	SQLE
ENSG00000137731	10.1859	5.59532	0.864288	0.0112311	0.140781	up	FXYD2
ENSG00000197961	5.13507	2.81296	0.868296	0.00472675	0.0796747	up	ZNF121
ENSG00000179041	5.16874	2.82122	0.873493	0.000325669	0.0125342	up	RRS1
ENSG00000177150	10.931	5.95778	0.87558	0.0256444	0.227008	up	FAM210A
ENSG00000130584	12.2268	6.65689	0.877124	4.60982e-05	0.00334091	up	ZBTB46
ENSG00000143742	139.219	75.6448	0.880043	0.000882168	0.0260779	up	SRP9
ENSG00000153048	27.9962	15.1857	0.882518	0.00071864	0.0226043	up	CARHSP1
ENSG00000213923	84.0954	45.2395	0.894445	2.25176e-08	9.00197e-06	up	CSNK1E
ENSG00000132275	6.7368	3.61902	0.896465	0.0115064	0.141889	up	RRP8
ENSG00000169714	120.196	64.1861	0.905058	1.38598e-11	1.56149e-08	up	CNBP
ENSG00000103326	44.0583	23.5167	0.905731	2.39566e-05	0.00203352	up	CAPN15
ENSG00000101194	5.98404	3.19299	0.90621	4.82103e-06	0.000603505	up	SLC17A9
ENSG00000064300	9.75427	5.09868	0.93591	1.05124e-11	1.3028e-08	up	NGFR
ENSG00000115274	15.1753	7.93163	0.936039	0.000799273	0.0242779	up	INO80B
ENSG00000130513	60.9406	31.0094	0.974697	1.3284e-06	0.000231872	up	GDF15
ENSG00000179958	24.2876	12.2366	0.989013	1.02061e-07	2.94148e-05	up	DCTPP1
ENSG00000284431	7.09799	3.56498	0.993518	4.73478e-05	0.00335064	up	AL022238.4
ENSG00000139112	34.2448	16.9907	1.01114	0.000210064	0.00950119	up	GABARAPL1
ENSG00000171490	38.583	18.8829	1.03089	0.00467589	0.0795993	up	RSL1D1
ENSG00000254901	22.4388	10.7268	1.06478	0.0158675	0.174332	up	BORCS8
ENSG00000219545	7.81421	3.71532	1.07261	0.0179158	0.184717	up	UMAD1
ENSG00000132912	100.279	47.2356	1.08607	4.06094e-28	2.51636e-24	up	DCTN4
ENSG00000128050	28.2069	13.2457	1.09052	1.99401e-05	0.00177782	up	PAICS
ENSG00000051596	26.2112	12.2866	1.0931	9.92626e-05	0.00561717	up	THOC3
ENSG00000198040	5.42223	2.43825	1.15304	0.00708715	0.104429	up	ZNF84
ENSG00000106992	9.25374	4.04339	1.19447	0.0307426	0.248528	up	AK1
ENSG00000147036	6.72652	2.89379	1.2169	3.12115e-12	4.83506e-09	up	LANCL3
ENSG00000125968	5.86008	2.36795	1.30728	2.1099e-05	0.00184141	up	ID1
ENSG00000128294	20.164	8.07384	1.32046	0.00298873	0.058886	up	TPST2
ENSG00000256591	9.58407	3.70566	1.37091	0.00850693	0.11859	up	AP003108.2
ENSG00000184939	9.1982	3.32501	1.46799	1.09716e-07	3.09026e-05	up	ZFP90
ENSG00000172780	28.3904	10.1164	1.48871	0.0151215	0.16944	up	RAB43
ENSG00000188223	5.02053	0.039576	6.98707	4.4504e-13	7.87912e-10	up	AD000671.1
